# Supplementary material for: Dominance of the ST20 stG62647 Lineage Among Invasive Streptococcus dysgalactiae subsp. equisimilis Infections in Toronto, Canada
Source: Microorganisms. 2026 Apr 14;14(4):878. doi: 10.3390/microorganisms14040878 (PMC13119170; doi:10.3390/microorganisms14040878)
Supplement: Supplementary file 1 [file microorganisms-14-00878-s001.zip]

Archive with 9 entries (9 files):
- Figure-S1.pdf
- Figure-S2.pdf
- Figure-S3.pdf
- Figure-S4.pdf
- Table_S1.pdf
- Table_S2.pdf
- Table_S3.pdf
- Table_S4.pdf
- Table_S5.pdf
